# Supplementary material for: Pontocerebellar Hypoplasia Type 1D: A Case Report and Comprehensive Literature Review
Source: J Clin Med. 2022 Jul 26;11(15):4335. doi: 10.3390/jcm11154335 (PMC9368788; doi:10.3390/jcm11154335)
Supplement: Supplementary file 1 [file jcm-11-04335-s001.zip]

Archive with 1 entries (1 files):
- jcm-1756257-supplementary.xlsx
