# Supplementary material for: Pontocerebellar Hypoplasia Type 1D: A Case Report and Comprehensive Literature Review
Source: J Clin Med. 2022 Jul 26;11(15):4335. doi: 10.3390/jcm11154335 (PMC9368788; doi:10.3390/jcm11154335)
Supplement: Supplementary file 1 [file jcm-11-04335-s001.zip › jcm-1756257-supplementary.xlsx]

## Sheet: Modified_table
Goups	System involved	Patients	1	2	3	4	5	6	7	8	9	10
General	General	Age at onset (months)	8	birth	birth	0.5	36	10	11	15	2	10
General	General	Sex	F	M	F	F	F	F	M	M	M	M
General	General	Prenatal abnormalities	Present	Present	NA	NA	NA	NA	Absent	Absent	Absent	Absent
General	General	Consanguinity	Absent	Absent	Present	Absent	Present	Present	Absent	Absent	Present	Absent
General	General	Death at publication	NA	Yes	NA	NA	NA	NA	Yes	No	No	Yes
General	General	Age of death in years	NA	1.5	NA	NA	NA	NA	10	Absent	Absent	1.8
General	General	Facial dysmorphy	NA	Present	NA	NA	Present	Present	NA	NA	NA	Present
Clinical features	Neurologic	Microcephaly	NA	NA	Present	NA	Present	NA	NA	NA	NA	Present
Clinical features	Neurologic	Muscle/tongue fasciculations	Present	NA	NA	NA	NA	NA	NA	NA	NA	Absent
Clinical features	Neurologic	Poor head control	Present	NA	NA	Present	Present	NA	Absent	Absent	NA	Present
Clinical features	Neurologic	Hypotonia	Present	Present	Present	Present	Present	Present	Present	Present	Present	Present
Clinical features	Neurologic	Developmental delay	Severe	Severe	Severe	Severe	Severe	Severe	Severe	Severe	Severe	Severe
Clinical features	Neurologic	Regression	Present	NA	NA	NA	NA	NA	Present	Present	NA	Present
Clinical features	Neurologic	Brisk reflexes	NA	NA	Present	Absent	NA	Present	Present (early phase)	Present (early phase)	Absent	Absent
Clinical features	Neurologic	Areflexia	Present	NA	Absent	Present	Present	Absent	Present (late phase)	Present (late phase)	Absent	Absent
Clinical features	Neurologic	Seizures	Absent	Absent	Present	Absent	Absent	Absent	Absent	Absent	Present	Absent
Clinical features	Neurologic	Generalized muscle weakness	Present	NA	Present	Present	Present	Present	Present (late phase)	Present (late phase)	Present	Present
Clinical features	Ophtalmologic	Nystagmus	Present	NA	NA	Present	Absent	Present	Absent	Absent	Present	Absent
Clinical features	Ophtalmologic	Strabismus	Absent	NA	Absent	Absent	Absent	Present	Absent	Absent	Present	Absent
Clinical features	Ophtalmologic	Esotropia	Present	Absent	Absent	Absent	Absent	Present	Absent	Absent	Absent	Absent
Clinical features	Gastrointestinal	Failure to thrive	Present	Present	NA	NA	Present	NA	NA	NA	Present	Present
Clinical features	Gastrointestinal	Dysphagia	Present	Present	NA	NA	Present	NA	NA	NA	NA	Present
Clinical features	Gastrointestinal	Feeding difficulties	Absent	Present	Present	NA	Absent	Present	Absent	Absent	Present	Present
Clinical features	Pulmonary	Respiratory failure	Present	Present	Absent	NA	Absent	Absent	Present	Absent	Absent	Present
Clinical features	Pulmonary	Weak voice	Present	NA	Present	Present	NA	NA	NA	NA	NA	Present
Clinical features	Dermatologic	Skin features	NA	Present	NA	NA	Present	Present	NA	NA	NA	Absent
Clinical features	Orthopedic	Hyperextensible joints	Absent	NA	NA	NA	Present	NA	NA	NA	NA	Absent
Clinical features	Orthopedic	Clenched hands/feet	Present	NA	NA	NA	Present	Present	Absent	NA	NA	Present
Clinical features	Orthopedic	Valgus deformities	Absent	NA	NA	NA	Present	NA	NA	NA	NA	Absent
Clinical features	Orthopedic	Congenital fractures	Absent	Present	Absent	Absent	Absent	Absent	Absent	Absent	Absent	Absent
Clinical features	Orthopedic	Joint contractures	Present	NA	NA	NA	NA	NA	NA	NA	NA	Present
Clinical features	Orthopedic	Congenital multiplex arthrogryposis	Present	Present	Absent	Absent	Absent	Absent	Absent	Absent	Absent	Absent
Clinical features	Endocrinologic	Short stature	NA	NA	NA	NA	Present	NA	NA	NA	Present	Present
Medical Imaging	MRI	Cerebellar atrophy	Present	Present	NA	Present	Present	Present	Present	Present	Present	Present
Medical Imaging	MRI	Vermis atrophy	Present	NA	NA	NA	Present	Present	NA	Present	Present	Present
Medical Imaging	MRI	Cerebral atrophy	NA	Present	Present	NA	NA	Present	Present	Present	Present	Present
Medical Imaging	MRI	CNS white matter abnormalities	NA	NA	NA	NA	NA	Present	NA	NA	NA	Present
Medical Imaging	MRI	MRS brain abnormalities	NA	NA	NA	NA	NA	Present	NA	NA	NA	Absent
EMG	ENMG	ENMG abnormalities	Present	NA	NA	Present	NA	NA	Present	Present	Present	Present
Other workup	Other workup	CNS/blood increased lactate	NA	NA	NA	NA	NA	Present	Absent	Absent	NA	Absent
Genetics	Genetics	Homozygous (H)/ compound heterozygous (CH)	H	CH	H	H	H	H	CH	CH	H	CH
Genetics	Genetics	NM_001034194.1 EXOSC9 variant 1 cDNA	c.41T>C	c.41T>C	c.41T>C	c.41T>C	c.41T>C	c.41T>C	c.239T>G	c.239T>G	c.151G>C	c.41T>C
Genetics	Genetics	EXOSC9 variant 1 protein	p.Leu14Pro	p.Leu14Pro	p.Leu14Pro	p.Leu14Pro	p.Leu14Pro	p.Leu14Pro	p.Leu80Arg	p.Leu80Arg	p.Gly51Arg	p.Leu14Pro
Genetics	Genetics	NM_001034194.1 EXOSC9 variant 2 cDNA	c.41T>C	c.481C>T	c.41T>C	c.41T>C	c.41T>C	c.41T>C	c.484dupA	c.484dupA	c.151G>C	c.643C>T
Genetics	Genetics	EXOSC9 variant 2 protein	p.Leu14Pro	p.Arg161*	p.Leu14Pro	p.Leu14Pro	p.Leu14Pro	p.Leu14Pro	p.Arg162Lysfs*3	p.Arg162Lysfs*3	p.Gly51Arg	p.Arg212*
References	References	References	Burns et al. (2018)	Burns et al. (2018)	Burns et al. (2018)	Burns et al. (2018)	S. Bizzari et al. 2020	S. Bizzari et al. 2021	M. Sakamoto et al. 2021	M. Sakamoto et al. 2021	M. Sakamoto et al. 2021	This study
		CNS, central nervous system; MRS, magnetic resonance spectroscopy; EMG, electromyography.
